# Supplementary material for: Regression of Intracranial Meningiomas Following Treatment with Cabozantinib
Source: Curr Oncol. 2021 Apr 18;28(2):1537–43. doi: 10.3390/curroncol28020145 (PMC8167720; doi:10.3390/curroncol28020145)
Supplement: Supplementary file 1 [file curroncol-28-00145-s001.zip]

Archive with 1 entries (1 files):
- curroncol-1176351-supplementary.pdf
